# Supplementary material for: Association of Serum Bilirubin with the Severity and Outcomes of Intracerebral Hemorrhages
Source: Antioxidants (Basel). 2021 Aug 25;10(9):1346. doi: 10.3390/antiox10091346 (PMC8465680; doi:10.3390/antiox10091346)
Supplement: Supplementary file 1 [file antioxidants-10-01346-s001.zip]

Archive with 1 entries (1 files):
- antioxidants-1323600-supplementary.pdf
